# Supplementary material for: Blood Levels of Endocannabinoids, Oxylipins, and Metabolites Are Altered in Hemodialysis Patients
Source: Int J Mol Sci. 2022 Aug 29;23(17):9781. doi: 10.3390/ijms23179781 (PMC9456435; doi:10.3390/ijms23179781)
Supplement: Supplementary file 1 [file ijms-23-09781-s001.zip]

Archive with 2 entries (2 files):
- New Supplemental Materials Hemo Table S1.pdf
- New Supplemental Materials Hemo Table S2.pdf
